# Supplementary material for: Drought-induced transposon expression reveals complex drought response mechanisms in Brassica napus
Source: Front Plant Sci. 2025 Jul 23;16:1614169. doi: 10.3389/fpls.2025.1614169 (PMC12325175; doi:10.3389/fpls.2025.1614169)
Supplement: Supplementary file 4 [file Table2.xlsx]

## Sheet: Sheet1
Supplementary Table S2 qRT-PCR Primer list in this study
TE transcripts ID	Forward primer	Reverse primer
MSTRG.40701.1	AACGGGATCGAACCATTCACA	GGAAGACATCGGGCAACAAG
MSTRG.43480.1	CAGTGGATGGTGAAGACTTTTC	CTTCGAACTCTGACTGGATG
MSTRG.65455.1	TTCGTGACAAACATTGTGACTATT	CTGACTCACGTTCAGTCACCA
MSTRG.90684.1	CTCTCCTCTTTTTATTTTGTCGTCT	TTCGCAGATCTTCATCACCTT
MSTRG.129909.1	TCCATGCACCTTTTCGGTGA	ACAGAATTGTGCGTATGCGT
MSTRG.101546.5	CGAGAAAAATTTGCGGGGGAA	TGACGAAAACGCTATTAGAAGATAG
MSTRG.108925.4	CAATGAACTCTGTCTCAACCAC	ACCAGCCCCATTATCAATTCC
MSTRG.109003.7	TCATACGCACATACGCACAC	GCGTCATCATACAACAATGGTG
MSTRG.10280.1	GCAGGTGTTTGATGGTCCAC	ACCGCACTGACTCGAATGTT
Actin7_141	GGAAGCTCCTGGAATCCATGAGA	TCTTTGCTCATACGGTCAGCAATTCC
