# Supplementary material for: Drought-induced transposon expression reveals complex drought response mechanisms in Brassica napus
Source: Front Plant Sci. 2025 Jul 23;16:1614169. doi: 10.3389/fpls.2025.1614169 (PMC12325175; doi:10.3389/fpls.2025.1614169)
Supplement: Supplementary file 6 [file Table4.xlsx]

## Sheet: Sheet1
Supplementary Table S4 Differentially expressed protein-coding TE transcripts in WT and mutant under ABA treatmentand PEG treatment at different time points
Mutant_24_ABA_H2O	Mutant_48_ABA_H2O	Mutant_72_ABA_H2O	WT_24_ABA_H2O	WT_48_ABA_H2O	WT_72_ABA_H2O		Mutant_24_PEG_H2O	Mutant_48_PEG_H2O	Mutant_72_PEG_H2O	WT_24_PEG_H2O	WT_48_PEG_H2O	WT_72_PEG_H2O
MSTRG.121021.2	MSTRG.121241.1	MSTRG.115725.15	MSTRG.102978.1	MSTRG.102978.1	MSTRG.10992.1		MSTRG.102978.1	MSTRG.122733.1	MSTRG.10280.1	MSTRG.10992.1	MSTRG.27757.1	MSTRG.102978.1
MSTRG.1819.1	MSTRG.122733.1	MSTRG.121207.1	MSTRG.10992.1	MSTRG.106804.1	MSTRG.124936.1		MSTRG.115070.1	MSTRG.130523.1	MSTRG.111035.1	MSTRG.11982.1	MSTRG.41900.1	MSTRG.108191.1
MSTRG.19185.1	MSTRG.1819.1	MSTRG.130086.1	MSTRG.131199.1	MSTRG.10992.1	MSTRG.20040.1		MSTRG.121564.1	MSTRG.18664.1	MSTRG.119040.1	MSTRG.131199.1	MSTRG.43427.2	MSTRG.124936.1
MSTRG.20703.1	MSTRG.18664.1	MSTRG.130523.1	MSTRG.1819.1	MSTRG.11982.1	MSTRG.20601.1		MSTRG.131199.1	MSTRG.34103.1	MSTRG.120238.1	MSTRG.1373.1	MSTRG.8111.1	MSTRG.130523.1
MSTRG.28543.1	MSTRG.59225.4	MSTRG.20703.1	MSTRG.19185.1	MSTRG.130523.1	MSTRG.20703.1		MSTRG.131521.1	MSTRG.41900.1	MSTRG.121143.1	MSTRG.17727.1	MSTRG.98597.2	MSTRG.20601.1
MSTRG.39240.1	MSTRG.8111.1	MSTRG.29704.1	MSTRG.20040.1	MSTRG.1819.1	MSTRG.22604.1		MSTRG.131575.1	MSTRG.43427.2	MSTRG.121241.1	MSTRG.1819.1	MSTRG.61918.1	MSTRG.20703.1
MSTRG.43503.1	MSTRG.84043.1	MSTRG.41900.1	MSTRG.20703.1	MSTRG.18664.1	MSTRG.29704.1		MSTRG.1373.1	MSTRG.8111.1	MSTRG.123670.1	MSTRG.19185.1	MSTRG.78204.1	MSTRG.29704.1
MSTRG.60863.1	MSTRG.88998.1	MSTRG.43503.1	MSTRG.26771.1	MSTRG.19185.1	MSTRG.39240.1		MSTRG.1374.1	MSTRG.8111.2	MSTRG.124936.1	MSTRG.20703.1		MSTRG.30187.1
MSTRG.80626.1		MSTRG.53530.1	MSTRG.39240.1	MSTRG.20040.1	MSTRG.40392.1		MSTRG.1819.1	MSTRG.84043.1	MSTRG.127285.1	MSTRG.21481.1		MSTRG.35243.1
MSTRG.84043.1		MSTRG.53531.1	MSTRG.40392.1	MSTRG.20703.1	MSTRG.41900.1		MSTRG.19185.1	MSTRG.88998.1	MSTRG.130523.1	MSTRG.26771.1		MSTRG.43427.2
MSTRG.95430.1		MSTRG.53532.1	MSTRG.43503.1	MSTRG.22604.1	MSTRG.43427.2		MSTRG.20601.1	MSTRG.95430.1	MSTRG.18664.1	MSTRG.27104.1		MSTRG.43503.1
MSTRG.9665.1		MSTRG.59225.4	MSTRG.479.1	MSTRG.27104.1	MSTRG.43503.1		MSTRG.20703.1	MSTRG.9665.1	MSTRG.28543.1	MSTRG.30187.1		MSTRG.47289.1
MSTRG.109465.11		MSTRG.84043.1	MSTRG.47961.1	MSTRG.34103.1	MSTRG.53530.1		MSTRG.22055.1	MSTRG.131861.1	MSTRG.29704.1	MSTRG.32977.1		MSTRG.53530.1
MSTRG.111035.1		MSTRG.92668.1	MSTRG.47991.1	MSTRG.38079.1	MSTRG.53531.1		MSTRG.40701.1	MSTRG.24294.1	MSTRG.41900.1	MSTRG.39240.1		MSTRG.53531.1
MSTRG.111096.1		MSTRG.106205.1	MSTRG.51506.1	MSTRG.39240.1	MSTRG.53532.1		MSTRG.43503.1	MSTRG.38561.1	MSTRG.43427.2	MSTRG.40392.1		MSTRG.53532.1
MSTRG.122732.1		MSTRG.109465.11	MSTRG.58481.1	MSTRG.40392.1	MSTRG.59225.4		MSTRG.45512.1	MSTRG.49300.1	MSTRG.43503.1	MSTRG.41900.1		MSTRG.60032.1
MSTRG.122733.1		MSTRG.65455.1	MSTRG.58506.1	MSTRG.43427.2	MSTRG.8111.1		MSTRG.479.1	MSTRG.90831.1	MSTRG.53530.1	MSTRG.43503.1		MSTRG.8111.1
MSTRG.24294.1		MSTRG.77613.1	MSTRG.59225.4	MSTRG.43503.1	MSTRG.84043.1		MSTRG.47961.1		MSTRG.53531.1	MSTRG.43522.1		MSTRG.84043.1
MSTRG.52607.1			MSTRG.60863.1	MSTRG.58481.1	MSTRG.84855.1		MSTRG.47991.1		MSTRG.53532.1	MSTRG.479.1		MSTRG.85837.1
MSTRG.52608.1			MSTRG.62607.1	MSTRG.59225.4	MSTRG.92668.1		MSTRG.62607.1		MSTRG.59225.4	MSTRG.47961.1		MSTRG.92668.1
MSTRG.58631.4			MSTRG.80626.1	MSTRG.60032.1	MSTRG.95430.1		MSTRG.81468.1		MSTRG.60032.1	MSTRG.47991.1		MSTRG.95430.1
MSTRG.61918.1			MSTRG.8111.1	MSTRG.60863.1	MSTRG.9665.1		MSTRG.84043.1		MSTRG.63951.1	MSTRG.59225.4		MSTRG.9665.1
MSTRG.93753.1			MSTRG.84043.1	MSTRG.62607.1	MSTRG.103652.1		MSTRG.95430.1		MSTRG.65248.1	MSTRG.60863.1		MSTRG.131861.1
			MSTRG.84855.1	MSTRG.80626.1	MSTRG.14757.1		MSTRG.9665.1		MSTRG.90299.1	MSTRG.62607.1		MSTRG.14757.1
			MSTRG.95430.1	MSTRG.8111.1	MSTRG.90684.1		MSTRG.121897.1		MSTRG.90684.1	MSTRG.84043.1		MSTRG.68126.1
			MSTRG.9665.1	MSTRG.8111.2			MSTRG.122732.1		MSTRG.105210.1	MSTRG.85837.1		MSTRG.76604.1
			MSTRG.101177.1	MSTRG.84043.1			MSTRG.122733.1		MSTRG.129909.1	MSTRG.95430.1		MSTRG.77613.1
			MSTRG.110796.1	MSTRG.84855.1			MSTRG.38561.1		MSTRG.30447.1	MSTRG.9665.1		MSTRG.8676.1
			MSTRG.111035.1	MSTRG.92668.1			MSTRG.40120.1		MSTRG.65455.1	MSTRG.101177.1
			MSTRG.111096.1	MSTRG.95430.1			MSTRG.52607.1		MSTRG.67297.1	MSTRG.111096.1
			MSTRG.117586.9	MSTRG.9665.1			MSTRG.52608.1		MSTRG.78771.1	MSTRG.131861.1
			MSTRG.2652.1	MSTRG.111096.1			MSTRG.90831.1		MSTRG.8676.1	MSTRG.24294.1
			MSTRG.29704.1	MSTRG.51137.4					MSTRG.90369.1	MSTRG.2652.1
			MSTRG.40259.1	MSTRG.56636.1					MSTRG.90831.1	MSTRG.29704.1
			MSTRG.49300.1	MSTRG.61918.1						MSTRG.49300.1
			MSTRG.61918.1	MSTRG.65726.1						MSTRG.57123.1
			MSTRG.65726.1	MSTRG.78204.1						MSTRG.61918.1
			MSTRG.93753.1	MSTRG.90831.1						MSTRG.65726.1
										MSTRG.93753.1
