# Supplementary material for: Drought-induced transposon expression reveals complex drought response mechanisms in Brassica napus
Source: Front Plant Sci. 2025 Jul 23;16:1614169. doi: 10.3389/fpls.2025.1614169 (PMC12325175; doi:10.3389/fpls.2025.1614169)
Supplement: Supplementary file 7 [file Table5.xlsx]

## Sheet: Sheet1
Supplementary Table S5 Co-expression relationship of lnc TE transcripts and target-gene under different treatments in WT and mutant.
Genotype	Treatment	TE_transcript	Target-gene
WT	PEG vs H2O	MSTRG.101546.5	BnA03g0106550.1
WT	PEG vs H2O	MSTRG.101546.5	BnA03g0112400.1
WT	PEG vs H2O	MSTRG.101546.5	BnA03g0115700.1
WT	PEG vs H2O	MSTRG.101546.5	BnA03g0155090.1
WT	PEG vs H2O	MSTRG.101546.5	BnA05g0204120.1
WT	PEG vs H2O	MSTRG.101546.5	BnA06g0238900.1
WT	PEG vs H2O	MSTRG.101546.5	BnA06g0245830.1
WT	PEG vs H2O	MSTRG.101546.5	BnA07g0287040.1
WT	PEG vs H2O	MSTRG.101546.5	BnA07g0302800.1
WT	PEG vs H2O	MSTRG.101546.5	BnA09g0366300.1
WT	PEG vs H2O	MSTRG.101546.5	BnA09g0383160.1
WT	PEG vs H2O	MSTRG.101546.5	BnA09g0391830.1
WT	PEG vs H2O	MSTRG.101546.5	BnA10g0394880.1
WT	PEG vs H2O	MSTRG.101546.5	BnA10g0402350.1
WT	PEG vs H2O	MSTRG.101546.5	BnC01g0427600.1
WT	PEG vs H2O	MSTRG.101546.5	BnC01g0462050.1
WT	PEG vs H2O	MSTRG.101546.5	BnC02g0521850.1
WT	PEG vs H2O	MSTRG.101546.5	BnC03g0553810.1
WT	PEG vs H2O	MSTRG.101546.5	BnC03g0563250.1
WT	PEG vs H2O	MSTRG.101546.5	BnC03g0567050.1
WT	PEG vs H2O	MSTRG.101546.5	BnC03g0568660.1
WT	PEG vs H2O	MSTRG.101546.5	BnC03g0596750.1
WT	PEG vs H2O	MSTRG.101546.5	BnC03g0599670.1
WT	PEG vs H2O	MSTRG.101546.5	BnC05g0687820.1
WT	PEG vs H2O	MSTRG.101546.5	BnC05g0688980.1
WT	PEG vs H2O	MSTRG.101546.5	BnC05g0731870.1
WT	PEG vs H2O	MSTRG.101546.5	BnC05g0732070.1
WT	PEG vs H2O	MSTRG.101546.5	BnC06g0767950.1
WT	PEG vs H2O	MSTRG.101546.5	BnC08g0855310.1
WT	PEG vs H2O	MSTRG.101546.5	BnC08g0859050.1
WT	PEG vs H2O	MSTRG.101546.5	BnC08g0876080.1
WT	PEG vs H2O	MSTRG.101546.5	BnC08g0877610.1
WT	PEG vs H2O	MSTRG.101546.5	BnC08g0885140.1
WT	PEG vs H2O	MSTRG.101546.5	BnC09g0915140.1
WT	PEG vs H2O	MSTRG.101546.5	BnC09g0917920.1
WT	PEG vs H2O	MSTRG.101546.5	BnUnng0951970.1
WT	PEG vs H2O	MSTRG.101546.5	BnUnng0980800.1
WT	PEG vs H2O	MSTRG.101546.5	BnUnng0987470.1
WT	PEG vs H2O	MSTRG.109003.7	BnA01g0036610.1
WT	PEG vs H2O	MSTRG.109003.7	BnA04g0174860.1
WT	PEG vs H2O	MSTRG.109003.7	BnA10g0418090.1
WT	PEG vs H2O	MSTRG.109003.7	BnC01g0439050.1
WT	PEG vs H2O	MSTRG.109003.7	BnC07g0801050.1
WT	PEG vs H2O	MSTRG.77997.43	BnUnng0978430.1
WT	ABA vs H2O	MSTRG.108925.4	BnA09g0389650.1
WT	ABA vs H2O	MSTRG.108925.4	BnA10g0409690.1
WT	ABA vs H2O	MSTRG.108925.4	BnA10g0418090.1
WT	ABA vs H2O	MSTRG.108925.4	BnC02g0471060.1
WT	ABA vs H2O	MSTRG.108925.4	BnC02g0471080.1
WT	ABA vs H2O	MSTRG.108925.4	BnC02g0472040.1
WT	ABA vs H2O	MSTRG.108925.4	BnC02g0472240.1
WT	ABA vs H2O	MSTRG.108925.4	BnC02g0474720.1
WT	ABA vs H2O	MSTRG.108925.4	BnC02g0476480.1
WT	ABA vs H2O	MSTRG.108925.4	BnC02g0478070.1
WT	ABA vs H2O	MSTRG.108925.4	BnC02g0478380.1
WT	ABA vs H2O	MSTRG.108925.4	BnC02g0493190.1
WT	ABA vs H2O	MSTRG.108925.4	BnC04g0684490.1
WT	ABA vs H2O	MSTRG.108925.4	BnC07g0799710.1
WT	ABA vs H2O	MSTRG.108925.4	BnC07g0801050.1
WT	ABA vs H2O	MSTRG.108925.4	BnUnng0978430.1
WT	ABA vs H2O	MSTRG.109003.7	BnA01g0036610.1
WT	ABA vs H2O	MSTRG.109003.7	BnA04g0174860.1
WT	ABA vs H2O	MSTRG.109003.7	BnA10g0418090.1
WT	ABA vs H2O	MSTRG.109003.7	BnC01g0439050.1
WT	ABA vs H2O	MSTRG.109003.7	BnC06g0773950.1
WT	ABA vs H2O	MSTRG.109003.7	BnC07g0801050.1
WT	ABA vs H2O	MSTRG.115845.1	BnA02g0047690.1
WT	ABA vs H2O	MSTRG.115845.1	BnC02g0471070.1
WT	ABA vs H2O	MSTRG.115845.1	BnC02g0474550.1
WT	ABA vs H2O	MSTRG.115845.1	BnC02g0493210.1
WT	ABA vs H2O	MSTRG.115845.1	BnUnng1002470.1
WT	ABA vs H2O	MSTRG.122902.5	BnC01g0462050.1
WT	ABA vs H2O	MSTRG.30447.2	BnC01g0462050.1
WT	ABA vs H2O	MSTRG.83936.12	BnC01g0462050.1
WT	ABA vs H2O	MSTRG.90980.1	BnC03g0555800.1
mutant	PEG vs H2O	MSTRG.101546.5	BnA03g0106550.1
mutant	PEG vs H2O	MSTRG.101546.5	BnA03g0112400.1
mutant	PEG vs H2O	MSTRG.101546.5	BnA03g0155090.1
mutant	PEG vs H2O	MSTRG.101546.5	BnA05g0204120.1
mutant	PEG vs H2O	MSTRG.101546.5	BnA05g0217110.1
mutant	PEG vs H2O	MSTRG.101546.5	BnA06g0238900.1
mutant	PEG vs H2O	MSTRG.101546.5	BnA06g0245830.1
mutant	PEG vs H2O	MSTRG.101546.5	BnA07g0287040.1
mutant	PEG vs H2O	MSTRG.101546.5	BnA09g0366300.1
mutant	PEG vs H2O	MSTRG.101546.5	BnA09g0391830.1
mutant	PEG vs H2O	MSTRG.101546.5	BnA10g0394880.1
mutant	PEG vs H2O	MSTRG.101546.5	BnA10g0402350.1
mutant	PEG vs H2O	MSTRG.101546.5	BnC01g0427600.1
mutant	PEG vs H2O	MSTRG.101546.5	BnC01g0462050.1
mutant	PEG vs H2O	MSTRG.101546.5	BnC02g0521850.1
mutant	PEG vs H2O	MSTRG.101546.5	BnC03g0553810.1
mutant	PEG vs H2O	MSTRG.101546.5	BnC03g0563250.1
mutant	PEG vs H2O	MSTRG.101546.5	BnC03g0567050.1
mutant	PEG vs H2O	MSTRG.101546.5	BnC03g0568660.1
mutant	PEG vs H2O	MSTRG.101546.5	BnC03g0596750.1
mutant	PEG vs H2O	MSTRG.101546.5	BnC05g0688980.1
mutant	PEG vs H2O	MSTRG.101546.5	BnC05g0731870.1
mutant	PEG vs H2O	MSTRG.101546.5	BnC06g0767950.1
mutant	PEG vs H2O	MSTRG.101546.5	BnC08g0859050.1
mutant	PEG vs H2O	MSTRG.101546.5	BnC08g0876080.1
mutant	PEG vs H2O	MSTRG.101546.5	BnC08g0877610.1
mutant	PEG vs H2O	MSTRG.101546.5	BnC09g0917920.1
mutant	PEG vs H2O	MSTRG.101546.5	BnUnng0980800.1
mutant	PEG vs H2O	MSTRG.107006.7	BnC01g0462050.1
mutant	PEG vs H2O	MSTRG.115845.1	BnC02g0472950.1
mutant	PEG vs H2O	MSTRG.47487.39	BnUnng0956340.1
mutant	PEG vs H2O	MSTRG.56264.1	BnC01g0439050.1
mutant	PEG vs H2O	MSTRG.58631.3	BnC01g0462050.1
mutant	PEG vs H2O	MSTRG.59150.4	BnA04g0183230.1
mutant	PEG vs H2O	MSTRG.59150.4	BnC01g0462050.1
mutant	PEG vs H2O	MSTRG.61653.4	BnC06g0773950.1
mutant	PEG vs H2O	MSTRG.68277.10	BnA02g0053510.1
mutant	PEG vs H2O	MSTRG.68277.10	BnA03g0137820.1
mutant	PEG vs H2O	MSTRG.68277.10	BnA04g0171030.1
mutant	PEG vs H2O	MSTRG.68277.10	BnA07g0274400.1
mutant	PEG vs H2O	MSTRG.68277.10	BnA08g0334770.1
mutant	PEG vs H2O	MSTRG.68277.10	BnA09g0368690.1
mutant	PEG vs H2O	MSTRG.68277.10	BnC01g0446180.1
mutant	PEG vs H2O	MSTRG.68277.10	BnC02g0520410.1
mutant	PEG vs H2O	MSTRG.68277.10	BnC04g0661430.1
mutant	PEG vs H2O	MSTRG.68277.10	BnC06g0746700.1
mutant	PEG vs H2O	MSTRG.68277.10	BnC06g0773950.1
mutant	ABA vs H2O	MSTRG.109003.7	BnC01g0439050.1
mutant	ABA vs H2O	MSTRG.109003.7	BnC06g0773950.1
mutant	ABA vs H2O	MSTRG.61653.4	BnC06g0773950.1
mutant	ABA vs H2O	MSTRG.68277.10	BnA02g0053510.1
mutant	ABA vs H2O	MSTRG.68277.10	BnA04g0171030.1
mutant	ABA vs H2O	MSTRG.68277.10	BnA07g0274400.1
mutant	ABA vs H2O	MSTRG.68277.10	BnA09g0368690.1
mutant	ABA vs H2O	MSTRG.68277.10	BnC04g0661430.1
mutant	ABA vs H2O	MSTRG.68277.10	BnC06g0746700.1
mutant	ABA vs H2O	MSTRG.68277.10	BnC06g0773950.1
