# Supplementary material for: Drought-induced transposon expression reveals complex drought response mechanisms in Brassica napus
Source: Front Plant Sci. 2025 Jul 23;16:1614169. doi: 10.3389/fpls.2025.1614169 (PMC12325175; doi:10.3389/fpls.2025.1614169)
Supplement: Supplementary file 8 [file Table6.xlsx]

## Sheet: Sheet1
Supplementary Table S6 Expression (FPKM) of 16 differentially expressed TE transcripts in the co-expression network in different samples
transcript_id	A-0-1	A-0-2	A-0-3	A-A-24-1	A-A-24-2	A-A-24-3	A-A-48-1	A-A-48-2	A-A-48-3	A-A-72-1	A-A-72-2	A-A-72-3	A-H-24-1	A-H-24-2	A-H-24-3	A-H-48-1	A-H-48-2	A-H-48-3	A-H-72-1	A-H-72-2	A-H-72-3	A-P-24-1	A-P-24-2	A-P-24-3	A-P-48-1	A-P-48-2	A-P-48-3	A-P-72-1	A-P-72-2	A-P-72-3	D-0-1	D-0-2	D-0-3	D-A-24-1	D-A-24-2	D-A-24-3	D-A-48-1	D-A-48-2	D-A-48-3	D-A-72-1	D-A-72-2	D-A-72-3	D-H-24-1	D-H-24-2	D-H-24-3	D-H-48-1	D-H-48-2	D-H-48-3	D-H-72-1
MSTRG.101546.5	410.91	199.38	330.37	163.14	209.82	103.07	72.75	116.5	0	0	41.2	45.5	73.07	118.14	186.68	55.92	0	106.23	0	130.6	0	654.04	446.29	377.86	0	261.14	70.87	0	0	0	1197.57	1109.02	1019.18	158.52	90.9	90.08	0	78.16	0	61.88	45.49	40.54	22.33	74.55	58.03	134.47	0	13.97	56.45
MSTRG.107006.7	0	25.27	0	140.78	50.84	0	116.2	91.77	0	0	0	0	0	0	182.4	0	120.51	0	0	0	0	0	0	0	0	189.19	349.97	0	0	201.71	0	0	0	122	158.73	38.93	0	0	0	0	0	62.36	0	0	0	0	0	0	0
MSTRG.108925.4	0	0	0	613.74	716.18	563.8	3124.21	2905.62	2895.21	3081.71	2940.42	2212.88	1422.44	1520.38	1847.3	3947.46	3844.64	4462.8	4419.44	4971.19	4153.1	727.19	548.93	1067.17	3668.03	3796.78	3801.19	3677.24	3818.42	4383.8	0	28.01	0	479.6	784.17	420.39	3591.88	3120.94	2995.61	4005.34	2657.57	3118.79	1362.71	1166.3	908.01	3485.5	2345.66	2939.81	3046.07
MSTRG.109003.7	25.19	9.68	0	138.17	253.34	344.91	653.52	460.19	753.3	2462.91	1899.31	2350.47	567.98	829.03	842.88	1775.73	1760.89	1752.16	2675.3	3251.99	2773.52	138.78	202.17	266.67	1026.59	670.7	925.72	1224.62	1300.46	1559.29	0	0	15.08	157.3	185.26	157.43	732.37	765.8	608.75	2285.1	2866.68	2235.52	844.65	909.8	797.45	940.17	1454.15	1004.57	4829.5
MSTRG.115845.1	116.83	419.78	223.26	826.68	673.98	785.99	837.06	1488.74	863.98	489.94	722.95	714.44	452.26	877.29	847.84	409.46	236.92	497.36	98.04	529.11	236.8	622.29	432.43	539.87	682.06	943.29	890.01	618.87	713.85	687.41	526.18	304.38	603.57	585.65	905.34	1035.81	1110.87	838.32	1065.77	294.16	828.47	891.71	977.57	570.27	695.31	569.88	640.53	307.27	226.19
MSTRG.122902.5	91.19	145.91	125.3	238.31	172.16	211.44	237.46	335.32	241.08	75.89	383.11	129.52	0	0	0	0	0	0	0	86.55	0	35.82	98.97	44.91	0	38.72	0	0	32.96	37.83	92.98	28.28	0	96.79	121.76	151.59	0	0	73.77	75.62	33.96	74.1	0	0	49.53	0	0	0	0
MSTRG.30447.2	16.5	0	0	0	0	0	350.01	119.39	37.75	0	0	24.56	37.71	4.61	1.06	0	0	0	0	0	0	0	0	0	0	103.55	0	42.07	59.2	35.32	0	0	0	0	20.04	39.33	0	0	0	301.43	11.43	346.1	0	0	16.4	130.52	41.24	205.59	0
MSTRG.47487.39	0	0	0	5027.44	4504.58	4281.3	818.11	746.42	702.59	655.27	275.25	391.43	4480.97	4887.64	5866.73	704.14	1035.64	883.72	490.66	559.28	1539.58	1913.59	4493.72	7719.2	778.36	1304.75	1175.08	593.96	822.08	1077.4	0	0	0	2695.48	5522.41	2904.52	1006.95	1005.49	1240.98	292.21	675.85	894.86	10003.9	10152.5	10256.3	1752.06	1541.83	1736.77	1538.53
MSTRG.56264.1	593.51	278.5	88.67	904.45	852.56	836.29	2060.98	1201.48	1362.72	2456.81	1509.82	2250	725.67	404	766.57	1988.2	1448.91	1264.52	1888.07	3648.61	3680.08	902.32	1159.64	808.48	274.65	888.21	593.11	774.29	1017.04	1166.55	133.8	261.69	179	439.61	1426.87	498.6	1231.78	915.22	834.18	1789.44	2162.97	2437.31	798.26	813.51	739.33	839.9	1179.37	516.08	4187.05
MSTRG.58631.3	42.58	141.49	60.96	122.96	0	181.67	220.44	0	260.9	173.28	359.15	478.35	0	0	0	0	0	0	0	135.99	0	117.13	142.56	0	184.73	0	301.19	221.2	129.56	0	0	110.5	0	225.82	288.95	185.98	110.21	189.21	100.94	162.59	277.18	0	0	239.09	0	304.66	250.65	142.1	0
MSTRG.59150.4	22.95	40.17	47.11	56.78	53.12	0	45.7	34.49	28.79	28.52	27.52	75.09	86.79	26.86	0	0	72.28	35.58	106.31	0	0	37.04	115.35	0	0	34.24	35.95	27.48	25.3	0	66.46	37.4	40.01	31.95	21.2	82.7	50.29	91.19	0	35.26	77.37	0	0	0	0	20.32	49.9	0	174.69
MSTRG.61653.4	0	0	50.42	39.92	135	207.38	1378.03	1250.76	1068.05	958.36	1173.42	1283.4	331.08	731.2	468.54	2601.1	1869.54	2124.94	1919.1	1998.58	2245.38	48.74	169.45	301.48	901.55	1581.58	1668.91	873.63	1113.32	1472.28	26.36	0	99.4	71.91	457.83	211.7	1178.97	1116.55	1281.05	600.4	489.88	810.81	682.2	416.33	355.65	1668.14	696.37	892.82	2616.51
MSTRG.68277.10	56.5	17.25	0	118.54	128.25	53.81	223.9	392.13	324.25	502.46	580.19	482.39	108.05	199.77	92.71	546.91	383.99	741.34	1331.61	1107.25	1218.49	88.7	163.76	129.32	198.83	288.65	170.62	233.05	461.44	531.92	0	0	0	64.72	101.45	75.23	312.98	481.88	365.9	621.52	338.17	551.26	295.13	152.6	165.55	530.54	754.54	567.69	1922.97
MSTRG.77997.43	50.96	33.41	19.96	321.62	277.65	344.56	238.14	601.45	727.39	511.38	715.78	1095.7	626.64	855.6	1173.41	1079.28	1498.17	1147.5	1436.39	1447.22	973.3	223.96	263.37	224.75	1057.56	458.76	970.76	579.38	789.62	566.01	0	31.61	38.96	193.74	160.89	181.97	325.7	689.34	953.92	572.35	1276.96	726.6	1630.3	929.09	785.23	1227.59	2072.62	1340.24	1398.54
MSTRG.83936.12	0	0	0	0	0	0	194.98	240.37	34.4	0	238.95	39.91	112.14	266.35	254.55	95.06	134.06	0	112.63	0	279.03	0	0	0	12.53	0	0	0	150.63	144.87	0	0	0	0	125.79	96.79	0	28.52	63.23	315.81	137.82	0	0	0	0	0	208.84	144.44	173.9
MSTRG.90980.1	9738.31	9796.47	8264.04	9590.86	10078.5	9522.25	5512.95	7567.99	5110.82	2829.94	4110.79	3341.22	1767.41	2486.58	1486.03	2172.41	2770.46	2350.23	2960.09	1901.8	3095.26	12044.1	10294.1	5670.67	1877.39	4034.52	2024.08	2230.07	2931.48	3788.11	6422.48	5578.31	6725.14	6281.53	6929.46	7558.61	5058.92	4619.05	4409.9	3672.85	3537.74	4353.48	1587.16	2048.14	3234.6	2795.4	2665.22	2518.62	3649.31
[truncated: 11 more columns]
